# Supplementary material for: Xanthomonas citri subsp. citri and Xanthomonas arboricola pv. pruni: Comparative analysis of two pathogens producing similar symptoms in different host plants
Source: PLoS One. 2019 Jul 18;14(7):e0219797. doi: 10.1371/journal.pone.0219797 (PMC6639005; doi:10.1371/journal.pone.0219797)
Supplement: S1 Table — (XLSX) [file pone.0219797.s001.xlsx]

## Sheet: ANIm_percentage_identity
Supplementary table 2. Pairwise average nucleotide identity (ANI) comparison among the studied strains of Xanthomonas arboricola pv. pruni (Xap) and Xanthomonas citri subsp. citri (Xcc)
	Xc_LB302	Xc_LB100-1	Xc_Aw12879	Xc_NCPPB3615	Xap_CFBP3894	Xc_JJ238-24	Xc_JK143-9	Xc_JS582	Xap_IVIA2626-1	Xc_LE3-1	Xc_FDC1083	Xc_LE20-1	Xc_JK4-1	Xc_C40	Xap_MAFF301427	Xc_LG117	Xc_NCPPB3610	Xc_CFBP2911	Xc_NCPPB3562	Xc_LG97	Xap_MAFF301420	Xc_JS581	Xc_LMG9322	Xc_JF90-2	Xc_306	Xc_NCPPB3608	Xc_LD71a	Xap99_genomic	Xc_LG115	Xc_JM35-2	Xc_JK143-11	Xc_JS584	Xc_NCPPB3607	Xc_JW160-1	Xc_LE116-1	Xc_LD7-1	Xc_LH37-1	Xc_FDC217	Xap_Xap33	Xc_JF90-8	Xc_LC80	Xc_LG98	Xc_X2003-3218	Xc_CFBP2852	Xc_NCPPB3612	Xc_JK2-10	Xc_LG102	Xc_JK48	Xc_JJ10-1
Xc_LB302	1	0.998358	0.999821	0.998674	0.887224	0.998562	0.998606	0.99858	0.887296	0.99869	0.99811	0.998585	0.997985	0.998062	0.887422	0.998409	0.998196	0.998802	0.998767	0.998631	0.887744	0.998442	0.998033	0.99864	0.998075	0.999605	0.998577	0.887439	0.999684	0.998702	0.998549	0.998596	0.998518	0.99838	0.998674	0.99865	0.9987	0.998086	0.887296	0.99864	0.998168	0.998515	0.999869	0.998363	0.99866	0.998584	0.998667	0.998596	0.998112
Xc_LB100-1	0.998358	1	0.998401	0.998988	0.885766	0.998651	0.998664	0.998639	0.88592	0.998711	0.999674	0.99878	0.999407	0.999623	0.887314	0.999696	0.999651	0.998748	0.999046	0.998997	0.887504	0.998698	0.999672	0.998652	0.999666	0.998664	0.998671	0.885895	0.998543	0.998685	0.998674	0.998658	0.998739	0.999679	0.998988	0.998949	0.999092	0.999661	0.885786	0.998652	0.999656	0.999393	0.998371	0.999903	0.999083	0.998543	0.998995	0.99861	0.999632
Xc_Aw12879	0.999821	0.998401	1	0.99871	0.885772	0.998569	0.99856	0.998519	0.88581	0.998612	0.99812	0.998581	0.998007	0.997984	0.886253	0.998443	0.998102	0.998774	0.99878	0.998607	0.886523	0.99845	0.998049	0.998579	0.998045	0.99961	0.998527	0.885625	0.999697	0.998687	0.998589	0.99861	0.99861	0.998326	0.99871	0.998647	0.998807	0.998097	0.88569	0.998579	0.998167	0.998522	0.99982	0.998316	0.998681	0.998509	0.998626	0.998595	0.998107
Xc_NCPPB3615	0.998674	0.998988	0.99871	1	0.887658	0.998995	0.999054	0.999051	0.887702	0.999137	0.998847	0.999016	0.998646	0.998787	0.889032	0.998892	0.998949	0.999004	0.999733	0.999217	0.889202	0.999041	0.998812	0.998918	0.998809	0.998813	0.999001	0.887744	0.998793	0.998967	0.999033	0.999003	0.998964	0.998899	1	0.999841	0.999827	0.998853	0.887682	0.998918	0.998847	0.998897	0.998718	0.998926	0.999637	0.998893	0.999081	0.998957	0.998799
Xap_CFBP3894	0.887224	0.885766	0.885772	0.887658	1	0.88554	0.887157	0.887643	0.999741	0.886694	0.885454	0.885731	0.885691	0.885552	0.999132	0.885795	0.887048	0.885689	0.885924	0.887501	0.999323	0.885601	0.885495	0.885957	0.885226	0.885771	0.885556	0.999762	0.885965	0.885848	0.885709	0.885825	0.886176	0.88566	0.887658	0.887931	0.886006	0.885442	0.999718	0.885957	0.885548	0.885861	0.885712	0.885607	0.885875	0.885881	0.887395	0.886933	0.885825
Xc_JJ238-24	0.998562	0.998651	0.998569	0.998995	0.88554	1	0.999825	0.999184	0.885669	0.999338	0.998416	0.999398	0.99819	0.998369	0.886066	0.998646	0.998485	0.999241	0.999006	0.998942	0.88636	0.999239	0.998461	0.999246	0.998372	0.998892	0.999913	0.885663	0.998829	0.999208	0.999846	0.999308	0.999442	0.998605	0.998995	0.998972	0.999109	0.998433	0.885649	0.999246	0.998501	0.998729	0.998617	0.998591	0.998991	0.999184	0.998807	0.999185	0.998458
Xc_JK143-9	0.998606	0.998664	0.99856	0.999054	0.887157	0.999825	1	0.999191	0.887279	0.999378	0.998364	0.999309	0.998215	0.998342	0.887552	0.998614	0.998515	0.999196	0.998974	0.998951	0.887838	0.999081	0.998371	0.999156	0.99837	0.998793	0.999791	0.887367	0.998761	0.999115	0.999779	0.999195	0.999353	0.998573	0.999054	0.999089	0.999058	0.998363	0.887218	0.999156	0.998437	0.998645	0.998565	0.998621	0.998964	0.999098	0.998811	0.999162	0.998378
Xc_JS582	0.99858	0.998639	0.998519	0.999051	0.887643	0.999184	0.999191	1	0.887702	0.999436	0.998445	0.999389	0.998237	0.998435	0.887941	0.998561	0.998561	0.999407	0.998948	0.998966	0.888321	0.999786	0.998487	0.99926	0.998377	0.9988	0.99916	0.88779	0.99873	0.999286	0.999146	0.999809	0.999321	0.998542	0.999051	0.999043	0.999037	0.998434	0.887693	0.99926	0.998481	0.998624	0.998482	0.998585	0.998977	0.999518	0.998788	0.99958	0.998442
Xap_IVIA2626-1	0.887296	0.88592	0.88581	0.887702	0.999741	0.885669	0.887279	0.887702	1	0.886781	0.885623	0.885834	0.88586	0.88576	0.999228	0.885874	0.887184	0.885821	0.886049	0.887598	0.999382	0.88568	0.885604	0.886078	0.885439	0.885935	0.885731	0.999812	0.886075	0.885976	0.885798	0.885972	0.886238	0.885914	0.887702	0.888	0.886121	0.885604	0.999844	0.886078	0.8857	0.885973	0.885853	0.88576	0.886015	0.886033	0.887533	0.88702	0.885975
Xc_LE3-1	0.99869	0.998711	0.998612	0.999137	0.886694	0.999338	0.999378	0.999436	0.886781	1	0.998593	0.999873	0.998352	0.998585	0.888025	0.99859	0.998665	0.999374	0.999124	0.998967	0.888259	0.99949	0.998594	0.999205	0.998597	0.998905	0.999342	0.886805	0.998763	0.999205	0.999342	0.99948	0.999306	0.998662	0.999153	0.999141	0.999155	0.998581	0.886759	0.999205	0.998616	0.998662	0.998615	0.998684	0.999101	0.99943	0.998882	0.999472	0.998637
Xc_FDC1083	0.99811	0.999674	0.99812	0.998847	0.885454	0.998416	0.998364	0.998445	0.885623	0.998593	1	0.998612	0.999758	0.999686	0.885797	0.999626	0.99966	0.998682	0.998965	0.998822	0.886064	0.998613	0.999796	0.998303	0.999889	0.998268	0.998418	0.885572	0.998259	0.998327	0.998465	0.99853	0.998586	0.999621	0.998847	0.998828	0.998973	0.999939	0.885484	0.998303	0.999879	0.999122	0.998113	0.999673	0.999005	0.998339	0.998787	0.998464	0.999758
Xc_LE20-1	0.998585	0.99878	0.998581	0.999016	0.885731	0.999398	0.999309	0.999389	0.885834	0.999873	0.998612	1	0.998377	0.998548	0.887143	0.998562	0.998561	0.999437	0.99914	0.998907	0.887417	0.999485	0.998567	0.999297	0.99855	0.999042	0.999379	0.885661	0.998792	0.99931	0.999436	0.999498	0.999311	0.998699	0.999029	0.999046	0.99916	0.998614	0.885771	0.999297	0.99863	0.998718	0.998632	0.99876	0.999039	0.999485	0.998831	0.999449	0.998641
Xc_JK4-1	0.997985	0.999407	0.998007	0.998646	0.885691	0.99819	0.998215	0.998237	0.88586	0.998352	0.999758	0.998377	1	0.999724	0.886254	0.999308	0.999678	0.998311	0.998636	0.998616	0.886474	0.99862	0.999829	0.998118	0.999766	0.998246	0.998186	0.885904	0.99815	0.998151	0.998293	0.998268	0.998353	0.999314	0.998646	0.998598	0.99875	0.999754	0.885753	0.998118	0.999767	0.998906	0.998001	0.999369	0.998725	0.998169	0.99857	0.998203	0.999763
Xc_C40	0.998062	0.999623	0.997984	0.998787	0.885552	0.998369	0.998342	0.998435	0.88576	0.998585	0.999686	0.998548	0.999724	1	0.885926	0.999621	0.99963	0.998648	0.998879	0.998744	0.88624	0.998549	0.99968	0.998159	0.999605	0.998194	0.998403	0.885833	0.99817	0.998255	0.998372	0.998497	0.998558	0.999594	0.998787	0.998847	0.99892	0.999688	0.885668	0.998159	0.999704	0.998963	0.997975	0.999635	0.999015	0.998259	0.998691	0.998425	0.999828
Xap_MAFF301427	0.887422	0.887314	0.886253	0.889032	0.999132	0.886066	0.887552	0.887941	0.999228	0.888025	0.885797	0.887143	0.886254	0.885926	1	0.886238	0.888386	0.887	0.887467	0.887917	0.999486	0.886005	0.885882	0.887098	0.885764	0.886237	0.886111	0.999156	0.886386	0.88712	0.886138	0.886229	0.887525	0.887227	0.889034	0.889218	0.88755	0.88581	0.99929	0.887098	0.885885	0.886279	0.886139	0.88718	0.88735	0.886351	0.887713	0.887319	0.886228
Xc_LG117	0.998409	0.999696	0.998443	0.998892	0.885795	0.998646	0.998614	0.998561	0.885874	0.99859	0.999626	0.998562	0.999308	0.999621	0.886238	1	0.999606	0.998713	0.998991	0.998979	0.886504	0.998614	0.999661	0.998641	0.999619	0.998636	0.998647	0.885987	0.998518	0.998668	0.998669	0.99861	0.998765	0.999624	0.998918	0.998888	0.999017	0.99963	0.885762	0.998641	0.999646	0.999346	0.9985	0.999683	0.999016	0.99861	0.999008	0.998668	0.999612
Xc_NCPPB3610	0.998196	0.999651	0.998102	0.998949	0.887048	0.998485	0.998515	0.998561	0.887184	0.998665	0.99966	0.998561	0.999678	0.99963	0.888386	0.999606	1	0.998683	0.99898	0.998882	0.888595	0.998579	0.999606	0.998281	0.999629	0.998297	0.998483	0.887012	0.998291	0.998315	0.998525	0.998548	0.998637	0.999629	0.998953	0.998956	0.998997	0.99965	0.887094	0.998281	0.999649	0.999044	0.998117	0.999643	0.999041	0.998402	0.998816	0.998527	0.999622
Xc_CFBP2911	0.998802	0.998748	0.998774	0.999004	0.885689	0.999241	0.999196	0.999407	0.885821	0.999374	0.998682	0.999437	0.998311	0.998648	0.887	0.998713	0.998683	1	0.999053	0.998967	0.887392	0.999501	0.998672	0.999583	0.998612	0.999073	0.999242	0.885897	0.998892	0.999596	0.99926	0.999527	0.999602	0.998673	0.999004	0.999014	0.999145	0.998662	0.885768	0.999583	0.998686	0.998723	0.998847	0.998694	0.999087	0.999394	0.998794	0.99947	0.998696
Xc_NCPPB3562	0.998767	0.999046	0.99878	0.999733	0.885924	0.999006	0.998974	0.998948	0.886049	0.999124	0.998965	0.99914	0.998636	0.998879	0.887467	0.998991	0.99898	0.999053	1	0.999201	0.887746	0.999109	0.998997	0.998999	0.998938	0.998892	0.999023	0.88607	0.998986	0.999035	0.999032	0.999053	0.999035	0.998951	0.999735	0.999701	0.999818	0.998956	0.885954	0.998999	0.99899	0.99901	0.998777	0.998995	0.999653	0.998836	0.99905	0.998881	0.998934
Xc_LG97	0.998631	0.998997	0.998607	0.999217	0.887501	0.998942	0.998951	0.998966	0.887598	0.998967	0.998822	0.998907	0.998616	0.998744	0.887917	0.998979	0.998882	0.998967	0.999201	1	0.888054	0.998922	0.998811	0.9989	0.998806	0.998917	0.99894	0.88767	0.998755	0.998957	0.998966	0.998964	0.998825	0.998964	0.999229	0.999195	0.999256	0.998817	0.887553	0.9989	0.998848	0.99909	0.998652	0.998983	0.999369	0.998799	0.999479	0.998945	0.998821
Xap_MAFF301420	0.887744	0.887504	0.886523	0.889202	0.999323	0.88636	0.887838	0.888321	0.999382	0.888259	0.886064	0.887417	0.886474	0.88624	0.999486	0.886504	0.888595	0.887392	0.887746	0.888054	1	0.886232	0.886171	0.887514	0.885896	0.8865	0.886369	0.999367	0.886597	0.887384	0.88646	0.886491	0.887755	0.887527	0.889202	0.889457	0.887737	0.886075	0.999438	0.887514	0.886125	0.886581	0.886412	0.887412	0.887615	0.886651	0.887925	0.887535	0.886473
Xc_JS581	0.998442	0.998698	0.99845	0.999041	0.885601	0.999239	0.999081	0.999786	0.88568	0.99949	0.998613	0.999485	0.99862	0.998549	0.886005	0.998614	0.998579	0.999501	0.999109	0.998922	0.886232	1	0.998609	0.999167	0.998558	0.998664	0.999215	0.885817	0.998689	0.999196	0.999186	0.999914	0.999412	0.998627	0.999041	0.999038	0.999155	0.998602	0.885715	0.999167	0.998625	0.998526	0.998461	0.998684	0.999028	0.999586	0.998682	0.999652	0.998555
Xc_LMG9322	0.998033	0.999672	0.998049	0.998812	0.885495	0.998461	0.998371	0.998487	0.885604	0.998594	0.999796	0.998567	0.999829	0.99968	0.885882	0.999661	0.999606	0.998672	0.998997	0.998811	0.886171	0.998609	1	0.998243	0.999737	0.998218	0.998472	0.885412	0.998275	0.998285	0.998513	0.998583	0.998596	0.999693	0.998783	0.998854	0.998965	0.999792	0.885509	0.998243	0.999662	0.999044	0.998095	0.999693	0.998988	0.998335	0.998725	0.998432	0.999714
Xc_JF90-2	0.99864	0.998652	0.998579	0.998918	0.885957	0.999246	0.999156	0.99926	0.886078	0.999205	0.998303	0.999297	0.998118	0.998159	0.887098	0.998641	0.998281	0.999583	0.998999	0.9989	0.887514	0.999167	0.998243	1	0.99824	0.998987	0.99922	0.886145	0.99888	0.999765	0.999212	0.999431	0.999543	0.998542	0.998918	0.998909	0.999059	0.998313	0.886035	1	0.998328	0.998655	0.998654	0.998613	0.999013	0.999348	0.998728	0.999379	0.998278
Xc_306	0.998075	0.999666	0.998045	0.998809	0.885226	0.998372	0.99837	0.998377	0.885439	0.998597	0.999889	0.99855	0.999766	0.999605	0.885764	0.999619	0.999629	0.998612	0.998938	0.998806	0.885896	0.998558	0.999737	0.99824	1	0.998244	0.998399	0.88519	0.998229	0.998305	0.998442	0.998467	0.998601	0.999588	0.998809	0.998819	0.998957	0.999867	0.885292	0.99824	0.999829	0.999065	0.998021	0.999615	0.999011	0.998223	0.998746	0.99841	0.999735
Xc_NCPPB3608	0.999605	0.998664	0.99961	0.998813	0.885771	0.998892	0.998793	0.9988	0.885935	0.998905	0.998268	0.999042	0.998246	0.998194	0.886237	0.998636	0.998297	0.999073	0.998892	0.998917	0.8865	0.998664	0.998218	0.998987	0.998244	1	0.998891	0.885719	0.999823	0.999039	0.998906	0.998905	0.998844	0.998607	0.998888	0.998819	0.999024	0.998275	0.885847	0.998987	0.998312	0.998788	0.999662	0.998686	0.998919	0.998885	0.998885	0.998806	0.998266
Xc_LD71a	0.998577	0.998671	0.998527	0.999001	0.885556	0.999913	0.999791	0.99916	0.885731	0.999342	0.998418	0.999379	0.998186	0.998403	0.886111	0.998647	0.998483	0.999242	0.999023	0.99894	0.886369	0.999215	0.998472	0.99922	0.998399	0.998891	1	0.885758	0.998829	0.999242	0.999847	0.999243	0.999437	0.998597	0.999001	0.998976	0.999107	0.998428	0.885681	0.99922	0.998486	0.998709	0.998621	0.998573	0.998987	0.999138	0.998806	0.999193	0.998453
Xap99_genomic	0.887439	0.885895	0.885625	0.887744	0.999762	0.885663	0.887367	0.88779	0.999812	0.886805	0.885572	0.885661	0.885904	0.885833	0.999156	0.885987	0.887012	0.885897	0.88607	0.88767	0.999367	0.885817	0.885412	0.886145	0.88519	0.885719	0.885758	1	0.886094	0.886042	0.885831	0.885756	0.886379	0.885792	0.887744	0.888061	0.886179	0.885552	0.99978	0.886145	0.88567	0.886078	0.885837	0.885745	0.886067	0.886134	0.887591	0.887122	0.886026
Xc_LG115	0.999684	0.998543	0.999697	0.998793	0.885965	0.998829	0.998761	0.99873	0.886075	0.998763	0.998259	0.998792	0.99815	0.99817	0.886386	0.998518	0.998291	0.998892	0.998986	0.998755	0.886597	0.998689	0.998275	0.99888	0.998229	0.999823	0.998829	0.886094	1	0.998905	0.998878	0.998883	0.998722	0.99852	0.998852	0.998827	0.998943	0.998244	0.886037	0.99888	0.99831	0.998689	0.999784	0.998496	0.998858	0.998765	0.998792	0.998755	0.998253
Xc_JM35-2	0.998702	0.998685	0.998687	0.998967	0.885848	0.999208	0.999115	0.999286	0.885976	0.999205	0.998327	0.99931	0.998151	0.998255	0.88712	0.998668	0.998315	0.999596	0.999035	0.998957	0.887384	0.999196	0.998285	0.999765	0.998305	0.999039	0.999242	0.886042	0.998905	1	0.999194	0.999439	0.999567	0.998619	0.998967	0.998929	0.99907	0.998328	0.885899	0.999765	0.998328	0.998673	0.998733	0.998663	0.999014	0.999415	0.998791	0.999408	0.998319
Xc_JK143-11	0.998549	0.998674	0.998589	0.999033	0.885709	0.999846	0.999779	0.999146	0.885798	0.999342	0.998465	0.999436	0.998293	0.998372	0.886138	0.998669	0.998525	0.99926	0.999032	0.998966	0.88646	0.999186	0.998513	0.999212	0.998442	0.998906	0.999847	0.885831	0.998878	0.999194	1	0.999317	0.999397	0.998641	0.999033	0.999033	0.999102	0.998456	0.885784	0.999212	0.998541	0.998698	0.99863	0.99867	0.999038	0.999164	0.998826	0.999142	0.998428
Xc_JS584	0.998596	0.998658	0.99861	0.999003	0.885825	0.999308	0.999195	0.999809	0.885972	0.99948	0.99853	0.999498	0.998268	0.998497	0.886229	0.99861	0.998548	0.999527	0.999053	0.998964	0.886491	0.999914	0.998583	0.999431	0.998467	0.998905	0.999243	0.885756	0.998883	0.999439	0.999317	1	0.99941	0.998568	0.999003	0.998999	0.999135	0.998532	0.885881	0.999431	0.998572	0.998715	0.998628	0.998646	0.999017	0.999614	0.998837	0.999667	0.998548
Xc_NCPPB3607	0.998518	0.998739	0.99861	0.998964	0.886176	0.999442	0.999353	0.999321	0.886238	0.999306	0.998586	0.999311	0.998353	0.998558	0.887525	0.998765	0.998637	0.999602	0.999035	0.998825	0.887755	0.999412	0.998596	0.999543	0.998601	0.998844	0.999437	0.886379	0.998722	0.999567	0.999397	0.99941	1	0.998654	0.998967	0.99892	0.999069	0.998619	0.886182	0.999543	0.99865	0.998701	0.998589	0.998685	0.999076	0.999409	0.998837	0.999399	0.998666
Xc_JW160-1	0.99838	0.999679	0.998326	0.998899	0.88566	0.998605	0.998573	0.998542	0.885914	0.998662	0.999621	0.998699	0.999314	0.999594	0.887227	0.999624	0.999629	0.998673	0.998951	0.998964	0.887527	0.998627	0.999693	0.998542	0.999588	0.998607	0.998597	0.885792	0.99852	0.998619	0.998641	0.998568	0.998654	1	0.998899	0.998866	0.999027	0.999615	0.885827	0.998542	0.999634	0.999364	0.99837	0.999632	0.999011	0.998378	0.998917	0.998496	0.999658
Xc_LE116-1	0.998674	0.998988	0.99871	1	0.887658	0.998995	0.999054	0.999051	0.887702	0.999153	0.998847	0.999029	0.998646	0.998787	0.889034	0.998918	0.998953	0.999004	0.999735	0.999229	0.889202	0.999041	0.998783	0.998918	0.998809	0.998888	0.999001	0.887744	0.998852	0.998967	0.999033	0.999003	0.998967	0.998899	1	0.999841	0.999824	0.998853	0.887682	0.998918	0.998847	0.998903	0.998718	0.998926	0.999635	0.998893	0.999088	0.998957	0.998799
Xc_LD7-1	0.99865	0.998949	0.998647	0.999841	0.887931	0.998972	0.999089	0.999043	0.888	0.999141	0.998828	0.999046	0.998598	0.998847	0.889218	0.998888	0.998956	0.999014	0.999701	0.999195	0.889457	0.999038	0.998854	0.998909	0.998819	0.998819	0.998976	0.888061	0.998827	0.998929	0.999033	0.998999	0.99892	0.998866	0.999841	1	0.999776	0.998826	0.887898	0.998909	0.998868	0.998893	0.998653	0.998934	0.999589	0.998869	0.999071	0.998897	0.998832
Xc_LH37-1	0.9987	0.999092	0.998807	0.999827	0.886006	0.999109	0.999058	0.999037	0.886121	0.999155	0.998973	0.99916	0.99875	0.99892	0.88755	0.999017	0.998997	0.999145	0.999818	0.999256	0.887737	0.999155	0.998965	0.999059	0.998957	0.999024	0.999107	0.886179	0.998943	0.99907	0.999102	0.999135	0.999069	0.999027	0.999824	0.999776	1	0.998963	0.886049	0.999059	0.998978	0.999009	0.998817	0.999073	0.99972	0.999051	0.999095	0.998995	0.998914
Xc_FDC217	0.998086	0.999661	0.998097	0.998853	0.885442	0.998433	0.998363	0.998434	0.885604	0.998581	0.999939	0.998614	0.999754	0.999688	0.88581	0.99963	0.99965	0.998662	0.998956	0.998817	0.886075	0.998602	0.999792	0.998313	0.999867	0.998275	0.998428	0.885552	0.998244	0.998328	0.998456	0.998532	0.998619	0.999615	0.998853	0.998826	0.998963	1	0.885492	0.998313	0.99987	0.999129	0.998077	0.999676	0.999008	0.998337	0.998789	0.998453	0.999749
Xap_Xap33	0.887296	0.885786	0.88569	0.887682	0.999718	0.885649	0.887218	0.887693	0.999844	0.886759	0.885484	0.885771	0.885753	0.885668	0.99929	0.885762	0.887094	0.885768	0.885954	0.887553	0.999438	0.885715	0.885509	0.886035	0.885292	0.885847	0.885681	0.99978	0.886037	0.885899	0.885784	0.885881	0.886182	0.885827	0.887682	0.887898	0.886049	0.885492	1	0.886035	0.885546	0.88592	0.88577	0.885648	0.885913	0.885934	0.887428	0.886963	0.885861
Xc_JF90-8	0.99864	0.998652	0.998579	0.998918	0.885957	0.999246	0.999156	0.99926	0.886078	0.999205	0.998303	0.999297	0.998118	0.998159	0.887098	0.998641	0.998281	0.999583	0.998999	0.9989	0.887514	0.999167	0.998243	1	0.99824	0.998987	0.99922	0.886145	0.99888	0.999765	0.999212	0.999431	0.999543	0.998542	0.998918	0.998909	0.999059	0.998313	0.886035	1	0.998328	0.998655	0.998654	0.998613	0.999013	0.999348	0.998728	0.999379	0.998278
Xc_LC80	0.998168	0.999656	0.998167	0.998847	0.885548	0.998501	0.998437	0.998481	0.8857	0.998616	0.999879	0.99863	0.999767	0.999704	0.885885	0.999646	0.999649	0.998686	0.99899	0.998848	0.886125	0.998625	0.999662	0.998328	0.999829	0.998312	0.998486	0.88567	0.99831	0.998328	0.998541	0.998572	0.99865	0.999634	0.998847	0.998868	0.998978	0.99987	0.885546	0.998328	1	0.99913	0.998139	0.999669	0.999016	0.998388	0.99878	0.998499	0.999713
Xc_LG98	0.998515	0.999393	0.998522	0.998897	0.885861	0.998729	0.998645	0.998624	0.885973	0.998662	0.999122	0.998718	0.998906	0.998963	0.886279	0.999346	0.999044	0.998723	0.99901	0.99909	0.886581	0.998526	0.999044	0.998655	0.999065	0.998788	0.998709	0.886078	0.998689	0.998673	0.998698	0.998715	0.998701	0.999364	0.998903	0.998893	0.999009	0.999129	0.88592	0.998655	0.99913	1	0.99855	0.999416	0.998904	0.998543	0.999108	0.998557	0.999079
Xc_X2003-3218	0.999869	0.998371	0.99982	0.998718	0.885712	0.998617	0.998565	0.998482	0.885853	0.998615	0.998113	0.998632	0.998001	0.997975	0.886139	0.9985	0.998117	0.998847	0.998777	0.998652	0.886412	0.998461	0.998095	0.998654	0.998021	0.999662	0.998621	0.885837	0.999784	0.998733	0.99863	0.998628	0.998589	0.99837	0.998718	0.998653	0.998817	0.998077	0.88577	0.998654	0.998139	0.99855	1	0.99841	0.998753	0.998518	0.998669	0.998631	0.998053
Xc_CFBP2852	0.998363	0.999903	0.998316	0.998926	0.885607	0.998591	0.998621	0.998585	0.88576	0.998684	0.999673	0.99876	0.999369	0.999635	0.88718	0.999683	0.999643	0.998694	0.998995	0.998983	0.887412	0.998684	0.999693	0.998613	0.999615	0.998686	0.998573	0.885745	0.998496	0.998663	0.99867	0.998646	0.998685	0.999632	0.998926	0.998934	0.999073	0.999676	0.885648	0.998613	0.999669	0.999416	0.99841	1	0.999046	0.998444	0.999008	0.998556	0.99966
Xc_NCPPB3612	0.99866	0.999083	0.998681	0.999637	0.885875	0.998991	0.998964	0.998977	0.886015	0.999101	0.999005	0.999039	0.998725	0.999015	0.88735	0.999016	0.999041	0.999087	0.999653	0.999369	0.887615	0.999028	0.998988	0.999013	0.999011	0.998919	0.998987	0.886067	0.998858	0.999014	0.999038	0.999017	0.999076	0.999011	0.999635	0.999589	0.99972	0.999008	0.885913	0.999013	0.999016	0.998904	0.998753	0.999046	1	0.998919	0.999284	0.998951	0.99901
Xc_JK2-10	0.998584	0.998543	0.998509	0.998893	0.885881	0.999184	0.999098	0.999518	0.886033	0.99943	0.998339	0.999485	0.998169	0.998259	0.886351	0.99861	0.998402	0.999394	0.998836	0.998799	0.886651	0.999586	0.998335	0.999348	0.998223	0.998885	0.999138	0.886134	0.998765	0.999415	0.999164	0.999614	0.999409	0.998378	0.998893	0.998869	0.999051	0.998337	0.885934	0.999348	0.998388	0.998543	0.998518	0.998444	0.998919	1	0.998619	0.999826	0.998364
Xc_LG102	0.998667	0.998995	0.998626	0.999081	0.887395	0.998807	0.998811	0.998788	0.887533	0.998882	0.998787	0.998831	0.99857	0.998691	0.887713	0.999008	0.998816	0.998794	0.99905	0.999479	0.887925	0.998682	0.998725	0.998728	0.998746	0.998885	0.998806	0.887591	0.998792	0.998791	0.998826	0.998837	0.998837	0.998917	0.999088	0.999071	0.999095	0.998789	0.887428	0.998728	0.99878	0.999108	0.998669	0.999008	0.999284	0.998619	1	0.998776	0.99872
Xc_JK48	0.998596	0.99861	0.998595	0.998957	0.886933	0.999185	0.999162	0.99958	0.88702	0.999472	0.998464	0.999449	0.998203	0.998425	0.887319	0.998668	0.998527	0.99947	0.998881	0.998945	0.887535	0.999652	0.998432	0.999379	0.99841	0.998806	0.999193	0.887122	0.998755	0.999408	0.999142	0.999667	0.999399	0.998496	0.998957	0.998897	0.998995	0.998453	0.886963	0.999379	0.998499	0.998557	0.998631	0.998556	0.998951	0.999826	0.998776	1	0.998473
Xc_JJ10-1	0.998112	0.999632	0.998107	0.998799	0.885825	0.998458	0.998378	0.998442	0.885975	0.998637	0.999758	0.998641	0.999763	0.999828	0.886228	0.999612	0.999622	0.998696	0.998934	0.998821	0.886473	0.998555	0.999714	0.998278	0.999735	0.998266	0.998453	0.886026	0.998253	0.998319	0.998428	0.998548	0.998666	0.999658	0.998799	0.998832	0.998914	0.999749	0.885861	0.998278	0.999713	0.999079	0.998053	0.99966	0.99901	0.998364	0.99872	0.998473	1
Xc_JJ238-10	0.998179	0.999655	0.998159	0.998854	0.885788	0.998568	0.998475	0.998501	0.885916	0.998672	0.999626	0.99869	0.999664	0.999584	0.887148	0.999636	0.99961	0.998654	0.998986	0.998638	0.887398	0.998682	0.99962	0.998263	0.999565	0.998344	0.998591	0.885899	0.998372	0.998293	0.998554	0.998601	0.998555	0.999644	0.998854	0.998868	0.998999	0.999607	0.885809	0.998263	0.999602	0.999059	0.998148	0.999651	0.999021	0.998431	0.998538	0.998504	0.99961
Xap9_genomic	0.887321	0.885808	0.885722	0.887707	0.999828	0.885616	0.887212	0.887704	0.999785	0.886783	0.885496	0.885542	0.885716	0.885639	0.99919	0.885815	0.886935	0.885703	0.886018	0.887532	0.99937	0.885633	0.885313	0.885969	0.885241	0.885633	0.885624	0.9998	0.88604	0.885884	0.885798	0.885696	0.886216	0.885685	0.887707	0.887988	0.886073	0.88543	0.999734	0.885969	0.885608	0.885902	0.885793	0.885673	0.885902	0.886032	0.887482	0.886948	0.885839
[truncated: 2 more columns]
