# Supplementary material for: Xanthomonas citri subsp. citri and Xanthomonas arboricola pv. pruni: Comparative analysis of two pathogens producing similar symptoms in different host plants
Source: PLoS One. 2019 Jul 18;14(7):e0219797. doi: 10.1371/journal.pone.0219797 (PMC6639005; doi:10.1371/journal.pone.0219797)
Supplement: S2 Table — (XLSX) [file pone.0219797.s002.xlsx]

## Sheet: list_virulence_genes
Presence of virulence-associated genes in Xanthomonas arboricola pv. pruni (Xap, 7 strains) and Xanthomonas citri subsp. Citri (Xcc, 43 strians).
Feature	Annotation at NCBI	Locus at NCBI	Xap (strains/gene)	Xcc (strains/gene)
Cellulolytic enzymes	endo-1,4-D-glucanase	XAC3516	0	42
Cellulolytic enzymes	cellulase	XCC0026	7	43
Cellulolytic enzymes	cellulase	XCC0027	7	43
Cellulolytic enzymes	cellulase	XCC0028	7	43
Cellulolytic enzymes	beta-glucosidase	XCC1090	4	41
Cellulolytic enzymes	beta-glucosidase	XCC1250	7	43
Cellulolytic enzymes	beta-glucosidase	XCC1404	7	43
Cellulolytic enzymes	cellulase	XCC1752	7	29
Cellulolytic enzymes	glucan 1,4-beta-glucosidase	XCC1775	5	43
Cellulolytic enzymes	cellulase	XCC2387	4	43
Cellulolytic enzymes	glucan 1,4-beta-glucosidase	XCC2892	7	42
Cellulolytic enzymes	1,4-beta-cellobiosidase	XCC3160	0	0
Cellulolytic enzymes	cellulase S	XCC3380	0	0
Cellulolytic enzymes	cellulase S	XCC3381	6	0
Cellulolytic enzymes	cellulase	XCC3521	7	43
Cellulolytic enzymes	1,4-beta-cellobiosidase	XCC3534	0	0
Cellulolytic enzymes	cellulase	XCC3535	0	0
Cellulolytic enzymes	beta-glucosidase	XCC3814	5	41
Cellulolytic enzymes	glucan 1,4-beta-glucosidase	XCC4106	7	42
Chemotactic proteins	protein-glutamate methylesterase	XAC1280	7	43
Chemotactic proteins	chemotaxis protein	XAC1281	7	43
Chemotactic proteins	chemotaxis-specific methylesterase	XAC1888	7	43
Chemotactic proteins	chemoreceptor glutamine deamidase CheD	XAC1889	6	43
Chemotactic proteins	chemotaxis protein	XAC1903	4	40
Chemotactic proteins	chemotaxis protein	XAC1906	0	43
Chemotactic proteins	chemotaxis protein	XAC1930	6	42
Chemotactic proteins	chemotaxis protein	XAC1931	6	43
Chemotactic proteins	chemotaxis protein	XAC1987	7	43
Chemotactic proteins	chemotaxis protein	XAC2447	4	43
Chemotactic proteins	chemotaxis histidine protein kinase	XAC2865	7	43
Chemotactic proteins	chemotaxis protein	XAC2867	7	43
Chemotactic proteins	response regulator for chemotaxis	XAC2869	5	33
Chemotactic proteins	chemotaxis-specific methylesterase	XAC2870	7	43
Chemotactic proteins	methyltransferase	XAC3730	7	35
Chemotactic proteins	chemotaxis protein	XCC1905	7	43
Chemotactic proteins	methylase of chemotaxis methyl-accepting proteins	XCV1932	6	43
Chemotactic proteins	chemotaxis signal transduction protein	XCV1935	7	43
flagelar proteins	flagellar motor protein MotD	XAC1908	7	43
flagelar proteins	flagellar motor protein	XAC1909	7	43
flagelar proteins	flagellar biosynthesis protein FlhA	XAC1936	7	43
flagelar proteins	flagellar biosynthesis protein FlhB	XAC1937	7	43
flagelar proteins	flagellar biosynthetic protein	XAC1941	6	43
flagelar proteins	flagellar biosynthesis	XAC1942	7	43
flagelar proteins	flagellar biosynthesis protein FliP	XAC1944	7	40
flagelar proteins	flagellar protein	XAC1945	7	42
flagelar proteins	flagellar motor switch protein FliM	XAC1947	7	43
flagelar proteins	flagellar FliJ protein	XAC1950	7	34
flagelar proteins	flagellar protein	XAC1951	7	43
flagelar proteins	flagellar protein	XAC1952	7	43
flagelar proteins	flagellar protein	XAC1953	5	43
flagelar proteins	flagellar MS-ring protein	XAC1954	3	35
flagelar proteins	flagellar protein	XAC1955	5	43
flagelar proteins	flagellar protein	XAC1973	7	43
flagelar proteins	flagellar protein	XAC1974	7	43
flagelar proteins	flagellin	XAC1975	7	43
flagelar proteins	flagellar hook-associated protein FlgL	XAC1976	7	41
flagelar proteins	flagellar hook-associated protein FlgK	XAC1977	7	40
flagelar proteins	flagellar rod assembly protein/muramidase FlgJ	XAC1978	4	33
flagelar proteins	flagellar basal body P-ring biosynthesis protein FlgA	XAC1979	7	43
flagelar proteins	flagellar basal body L-ring protein	XAC1980	7	43
flagelar proteins	flagellar basal body rod protein FlgG	XAC1981	7	43
flagelar proteins	flagellar basal body rod protein FlgF	XAC1982	4	39
flagelar proteins	flagellar hook protein FlgE	XAC1983	4	42
flagelar proteins	flagellar basal body rod modification protein	XAC1984	7	43
flagelar proteins	flagellar basal body rod protein FlgC	XAC1985	7	43
flagelar proteins	flagellar basal-body rod protein FlgB	XAC1986	7	43
flagelar proteins	flagellar protein	XAC1989	7	42
flagelar proteins	flagellar motor protein MotA	XAC3693	7	42
flagelar proteins	flagellar motor protein MotB	XAC3694	4	31
flagelar proteins	flagella synthesis protein FlgN	XFF4834R_chr20920	5	43
Hemilcellulolytic enzymes	xylanase	XAC4252	7	43
Hemilcellulolytic enzymes	xylanase	XAC4254	7	43
Hemilcellulolytic enzymes	xylanase	XCC0144	7	42
Hemilcellulolytic enzymes	xylosidase/arabinosidase	XCC0149	6	27
Hemilcellulolytic enzymes	xylanase	XCC0857	0	0
Hemilcellulolytic enzymes	xylosidase/arabinosidase	XCC1178	6	43
Hemilcellulolytic enzymes	alpha-xylosidase	XCC1755	7	41
Hemilcellulolytic enzymes	xylosidase/arabinosidase	XCC2398	7	43
Hemilcellulolytic enzymes	xylanase	XCC3038	0	0
Hemilcellulolytic enzymes	beta-xylosidase	XCC3975	4	43
Hemilcellulolytic enzymes	xylosidase	XCC4064	7	41
Hemilcellulolytic enzymes	xylosidase/arabinosidase	XCC4105	7	43
Hemilcellulolytic enzymes	endo-1,4-beta-xylanase A	XCC4115	7	43
Hemilcellulolytic enzymes	xylosidase/arabinosidase	XCC4122	7	42
Lipases	lipoyl synthase	PD1703	0	0
Lipases	Alpha/beta hydrolase	XCC3451	7	43
MCPs	chemotaxis protein	XAC3768	5	43
MCPs	chemotaxis protein	XCC0276	5	0
MCPs	chemotaxis protein	XCC0324	6	0
MCPs	methyl-accepting chemotaxis protein	XCV0669	6	43
MCPs	methyl-accepting chemotaxis protein	XCV1702	6	41
MCPs	methyl-accepting chemotaxis protein	XCV1778	7	43
MCPs	methyl-accepting chemotaxis protein	XCV1933	5	28
MCPs	methyl-accepting chemotaxis protein	XCV1938	0	18
MCPs	methyl-accepting chemotaxis protein	XCV1939	0	40
MCPs	methyl-accepting chemotaxis protein	XCV1940	6	18
MCPs	methyl-accepting chemotaxis protein	XCV1941	5	41
MCPs	methyl-accepting chemotaxis protein	XCV1942	0	19
MCPs	methyl-accepting chemotaxis protein	XCV1945	4	17
MCPs	methyl-accepting chemotaxis protein	XCV1947	5	25
MCPs	methyl-accepting chemotaxis protein	XCV1948	5	34
MCPs	methyl-accepting chemotaxis protein	XCV1951	5	38
MCPs	methyl-accepting chemotaxis protein	XCV1952	5	28
MCPs	methyl-accepting chemotaxis protein	XCV2044	7	43
MCPs	methyl-accepting chemotaxis protein	XCV2625	5	40
MCPs	methyl-accepting chemotaxis protein	XCV3021	5	43
MCPs	methyl-accepting chemotaxis protein	XCV3230	7	43
MCPs	methyl-accepting chemotaxis protein	XCV3261	5	42
MCPs	methyl-accepting chemotaxis protein	XCV3338	5	43
MCPs	methyl-accepting chemotaxis protein	XCV3577	7	37
MCPs	chemotaxis protein	XOO2840	5	33
nonfimbrial adhesins	YapH protein	XAC2151	6	30
nonfimbrial adhesins	3-methyl-2-oxobutanoate hydroxymethyltransferase	XCV1816	7	43
nonfimbrial adhesins	filamentous hemagglutinin-like protein	XCV1860	7	8
nonfimbrial adhesins	filamentous hemagglutinin-like protein	XCV1861	7	6
nonfimbrial adhesins	adhesin XadA	XCV3670	0	0
nonfimbrial adhesins	adhesin	XCV3672	0	3
nonfimbrial adhesins	filamentous hemagglutinin-like protein	XCV4203	0	0
nonfimbrial adhesins	hemagglutinin-related protein	XCV4444	0	0
nonfimbrial adhesins	adhesin	XOO0681	0	0
nonfimbrial adhesins	membrane protein	XOO0842	0	0
Pectolytic enzymes	degenerated pectate lyase	XAC2373	0	0
Pectolytic enzymes	rhamnogalacturonase B	XAC3505	0	43
Pectolytic enzymes	pectin methylesterase-like protein	XCC0121	0	0
Pectolytic enzymes	pectate lyase E	XCC0122	0	0
Pectolytic enzymes	rhamnogalacturonan acetylesterase	XCC0154	7	43
Pectolytic enzymes	pectate lyase	XCC0644	0	43
Pectolytic enzymes	pectate lyase	XCC0645	0	43
Pectolytic enzymes	pectinesterase	XCC2265	0	0
Pectolytic enzymes	polygalacturonase	XCC2266	7	43
Pectolytic enzymes	pectate lyase II	XCC2815	7	42
Pectolytic enzymes	endopolygalacturonase	XCC3459	7	0
Pectolytic enzymes	pectate lyase	XCR_0796	0	0
Pectolytic enzymes	Pectate lyase precursor	XCV2278	0	0
Quorum sensing	cAMP-regulatory protein	XAC0483	7	41
Quorum sensing	regulatory protein	XAC1874	0	43
Quorum sensing	RpfC protein	XAC1878	7	43
Quorum sensing	enoyl-CoA hydratase	XAC1879	7	43
Quorum sensing	transcriptional regulator	XCC1215	0	0
Quorum sensing	regulatory protein	XCC1845	7	33
Quorum sensing	regulatory protein	XCC1847	7	0
Quorum sensing	response regulator	XCC1854	7	42
Quorum sensing	long-chain fatty acyl CoA ligase	XCC1858	7	27
Quorum sensing	aconitate hydratase	XCC1860	7	34
Quorum sensing	FUR family transcriptional regulator	XCC2685	7	43
Quorum sensing	pteridine-dependent deoxygenase like protein	XCC4014	7	39
STCRs	two-component system sensor protein	XAC0135	5	37
STCRs	two-component system regulatory protein	XAC0136	0	43
STCRs	two-component system sensor protein	XAC0207	7	43
STCRs	two-component system sensor protein	XAC0225	7	43
STCRs	two-component system sensor protein	XAC0326	0	40
STCRs	two-component system sensor protein	XAC0494	7	37
STCRs	histidine kinase-response regulator hybrid protein	XAC0610	6	40
STCRs	two-component system sensor protein	XAC0620	7	40
STCRs	two-component system sensor protein	XAC0683	7	43
STCRs	histidine kinase-response regulator hybrid protein	XAC0685	7	43
STCRs	two-component system sensor protein	XAC0729	6	38
STCRs	two-component system sensor protein	XAC0759	6	34
STCRs	two-component system sensor protein	XAC0835	7	28
STCRs	two-component system sensor protein	XAC0897	5	39
STCRs	two-component system sensor protein	XAC1041	5	32
STCRs	sensor histidine kinase	XAC1074	0	0
STCRs	sensor histidine kinase	XAC1075	0	41
STCRs	two-component system sensor protein	XAC1222	7	43
STCRs	two-component system sensor protein	XAC1228	7	37
STCRs	two-component system sensor protein	XAC1273	0	0
STCRs	histidine kinase-response regulator hybrid protein	XAC1274	7	43
STCRs	two-component system sensor protein	XAC1282	0	43
STCRs	two-component system sensor protein	XAC1283	7	42
STCRs	sensor histidine kinase	XAC1345	7	41
STCRs	sensor histidine kinase	XAC1488	7	43
STCRs	hypothetical protein	XAC1570	6	33
STCRs	histidine kinase-response regulator hybrid protein	XAC1669	7	34
STCRs	two-component system sensor protein	XAC1798	7	43
STCRs	tryptophan-rich sensory protein	XAC1819	0	43
STCRs	diguanylate cyclase	XAC1938	7	42
STCRs	diguanylate cyclase	XAC1940	5	24
STCRs	histidine kinase	XAC1991	7	42
STCRs	c-di-GMP phosphodiesterase A	XAC1992	7	33
STCRs	hypothetical protein	XAC1993	7	43
STCRs	HrpX-like protein	XAC1994	7	41
STCRs	two-component system sensor protein	XAC2054	5	43
STCRs	two-component system sensor protein	XAC2167	0	26
STCRs	two-component system sensor protein	XAC2192	0	28
STCRs	diguanylate cyclase	XAC2382	7	41
STCRs	two-component system sensor protein	XAC2492	5	31
STCRs	histidine kinase	XAC2555	7	42
STCRs	two-component system sensor protein	XAC2804	0	43
STCRs	hypothetical protein	XAC2810	7	42
STCRs	hypothetical protein	XAC2812	6	43
STCRs	sensory histidine kinase CreC	XAC2854	7	24
STCRs	histidine kinase-response regulator hybrid protein	XAC3031	7	43
STCRs	two-component system sensor protein	XAC3249	7	34
STCRs	sensor histidine kinase	XAC3335	6	43
STCRs	hypothetical protein	XAC3460	4	43
STCRs	sensor histidine kinase	XAC3473	5	38
STCRs	two-component system sensor protein	XAC3482	5	43
STCRs	histidine kinase-response regulator hybrid protein	XAC3643	0	13
STCRs	histidine kinase	XAC3673	7	43
STCRs	sensor histidine kinase	XAC3683	7	42
STCRs	hypothetical protein	XAC3720	5	33
STCRs	two-component system sensor protein	XAC3975	7	43
STCRs	two-component system sensor protein	XAC3994	7	43
STCRs	two-component system sensor protein	XAC4022	5	42
STCRs	two-component system sensor protein	XAC4193	7	39
STCRs	sensor histidine kinase	XAC4283	7	39
STCRs	hypothetical protein	XAC4358	6	41
STCRs	two-component system sensor protein	XCC0108	0	0
STCRs	sensor histidine kinase	XCC2030	0	0
STCRs	two-component system sensor protein	XCC2179	0	0
STCRs	transmembrane sensor	XCC3594	0	0
STCRs	sensory/regulatory protein RpfC	XCV1919	0	0
STCRs	two-component system sensor kinase	XCV2105	0	35
STCRs	two-component system sensor protein	XCV2111	0	29
STCRs	two-component VirA-like sensor kinase	XCV2145	0	0
STCRs	two component system sensor protein	XCV2152	0	0
STCRs	two-component system sensor protein	XCV2155	0	0
STCRs	two-component system sensor protein	XCV2310	0	0
STCRs	sensor protein	XCV2623	0	43
STCRs	two-component system sensor histidine kinase-response regulator hybrid protein	XCV3165	0	32
STCRs	two-component system sensor histidine kinase-response regulator hybrid protein	XCV3166	0	36
STCRs	two-component system sensor histidine kinase-response regulator hybrid protein	XCV3167	0	0
STCRs	FecR family transmembrane sensor protein	XCV3267	0	43
STCRs	two-component system sensor protein	XCV4223	0	43
STCRs	histidine kinase	XOO0057	0	0
STCRs	Two-component system sensor protein	XOO1477	7	42
STCRs	sensor histidine kinase	XOO3147	0	0
STCRs	two-component system sensor protein	XOO3875	0	39
STCRs	sensor histidine kinase	XOO3936	6	42
T2SS	general secretion pathway protein E	XCC0660	7	43
T2SS	general secretion pathway protein F	XCC0661	7	43
T2SS	general secretion pathway protein G	XCC0662	7	43
T2SS	general secretion pathway protein H	XCC0663	7	43
T2SS	general secretion pathway protein I	XCC0664	7	0
T2SS	general secretion pathway protein J	XCC0665	7	43
T2SS	general secretion pathway protein K	XCC0666	7	43
T2SS	general secretion pathway protein L	XCC0667	7	37
T2SS	general secretion pathway protein M	XCC0668	7	43
T2SS	general secretion pathway protein N	XCC0669	0	0
T2SS	general secretion pathway protein D	XCC0670	6	41
T2SS	type II secretion system protein N	XCC3415	0	0
T2SS	type II secretion system protein M	XCC3416	0	0
T2SS	type II secretion system protein L	XCC3417	0	0
T2SS	type II secretion system protein K	XCC3418	0	0
T2SS	type II secretion system protein J	XCC3419	7	0
T2SS	type II secretion system protein I	XCC3420	0	0
T2SS	type II secretion system protein H	XCC3421	0	0
T2SS	type II secretion system protein G	XCC3422	7	42
T2SS	type II secretion system protein F	XCC3423	6	43
T2SS	type II secretion system protein E	XCC3424	5	42
T2SS	type II secretion system protein D	XCC3425	7	43
T2SS	type II secretion system protein C	XCC3426	0	0
T3Es	hypothetical protein	XAC2009	7	41
T3Es	hypothetical protein	XAC0601	0	38
T3Es	hypothetical protein	XAC4333	0	43
T3Es	hypothetical protein	XAC3085	0	43
T3Es	Hypothetical Protein	XCAW_00804	0	42
T3Es	avirulence protein	XACb0011	0	28
T3Es	calcium-binding protein	XAC2949	7	43
T3Es	serine/threonine kinase	XAC1171	0	43
T3Es	serine protease	XAC3514	7	42
T3Es	HrpW protein	XAC2922	0	43
T3Es	hypothetical protein	XAC0277	2	33
T3Es	hypothetical protein	PXO_03356	0	0
T3Es	avirulence protein	XAC0286	0	41
T3Es	Hpa1 protein	XAC0416	0	43
T3Es	hypothetical protein	XAC0754	0	43
T3Es	hypothetical protein	XAC1208	0	38
T3Es	hypothetical protein	XAC2786	7	43
T3Es	leucin rich protein	XAC3090	7	27
T3Es	avirulence protein	XAC3224	7	43
T3Es	hypothetical protein	XAC3230	0	8
T3Es	hypothetical protein	XAC3666	0	2
T3Es	hypothetical protein	XAC4213	0	29
T3Es	avirulence protein	XACa0022	0	2
T3Es	avirulence protein	XACa0039	0	2
T3Es	avirulence protein	XACb0015	0	1
T3Es	avirulence protein	XACb0065	0	1
T3Es	Type III secretion system effector protein	XCAW_b00003	7	27
T3Es	avirulence protein	XCC0052	7	41
T3Es	hypothetical protein	XCC1246	0	0
T3Es	avirulence protein	XCC2100	0	0
T3Es	avirulence protein	XCC2109	0	0
T3Es	leucin rich protein	XCC2565	0	0
T3Es	hypothetical protein	XCC3600	0	5
T3Es	avirulence protein	XCC3731	0	0
T3Es	avirulence protein	XCC4229	0	0
T3Es	hypothetical protein	xccb100_0616	0	0
T3Es	hypothetical protein	XCCB100_1770	7	0
T3Es	type III secretion system effector	XCCB100_3256	0	0
T3Es	type III effector protein XopAT	XCR_1464a	0	0
T3Es	type III effector candidate XopAR	XCR_4085a	0	0
T3Es	outer protein D	XCV0437	0	0
T3Es	avirulence protein AvrRxv	XCV0471	0	0
T3Es	outer protein X	XCV0572	6	43
T3Es	outer protein B	XCV0581	0	0
T3Es	outer protein O	XCV1055	0	0
T3Es	outer protein J	XCV2156	0	0
T3Es	outer protein C	XCV2435	0	9
T3Es	outer protein F2	XCV2942	0	0
T3Es	hypothetical protein	XCV3138	0	43
T3Es	hypothetical protein	XCV3785	0	0
T3Es	avirulence protein AvrRxo1	XCV4428	0	0
T3Es	tyrosine phosphatase	XCVd0105	0	0
T3Es	Xanthomonas outer protein T, type III effector XopT	XFF4834R_chr23830	0	0
T3Es	Putative Xanthomonas outer protein AS	XGA_0765	0	0
T3Es	Xanthomonas outer protein AO	XGA_1250	0	0
T3Es	type III effector protein XopAB	XOC_1662a	0	0
T3Es	type III effector protein XopU	XOC_2513	0	0
T3Es	type III effector protein XopY	XOC_3486a	0	0
T3Es	hypothetical protein	XOO3424	0	0
T3SS	HpaF protein	XAC0393	0	42
T3SS	HrpF protein	XAC0394	0	43
T3SS	hypothetical protein	XAC0395	0	1
T3SS	HpaB protein	XAC0396	7	43
T3SS	HrpE protein	XAC0397	0	41
T3SS	HrpD6 protein	XAC0398	7	43
T3SS	HrpD5 protein	XAC0399	0	43
T3SS	HpaA protein	XAC0400	4	43
T3SS	HrcS protein	XAC0401	6	43
T3SS	type III secretion system protein	XAC0402	7	43
T3SS	HrcQ protein	XAC0403	0	43
T3SS	HpaP protein	XAC0404	0	32
T3SS	HrcV protein	XAC0405	7	36
T3SS	type III secretion system protein HrcU	XAC0406	4	43
T3SS	HrpB1 protein	XAC0407	7	42
T3SS	HrpB2 protein	XAC0408	7	43
T3SS	HrcJ protein	XAC0409	7	43
T3SS	HrpB4 protein	XAC0410	0	43
T3SS	type III secretion system protein HrpB	XAC0411	0	43
T3SS	type III secretion system ATPase	XAC0412	7	43
T3SS	HrpB7 protein	XAC0413	0	43
T3SS	HrcT protein	XAC0414	7	43
T3SS	HrcC protein	XAC0415	7	42
T3SS	Hpa2 protein	XAC0417	7	43
T3SS	HrpG protein	XAC1265	7	41
T3SS	HrpX protein	XAC1266	7	43
T3SS	histidine kinase/response regulator hybrid protein	XC_3669	6	34
T3SS	histidine kinase/response regulator hybrid protein	XC_3670	7	41
T4P and fumbriae	hypothetical protein	XAC0258	7	43
T4P and fumbriae	hypothetical protein	XAC0259	7	42
T4P and fumbriae	type IV fimbriae assembly protein	XAC1133	7	43
T4P and fumbriae	fimbrial biogenesis protein	XAC2017	7	43
T4P and fumbriae	hypothetical protein	XAC2398	6	43
T4P and fumbriae	PilE protein	XAC2664	0	42
T4P and fumbriae	PilY1 protein	XAC2665	0	41
T4P and fumbriae	PilX protein	XAC2666	0	1
T4P and fumbriae	hypothetical protein	XAC2667	0	43
T4P and fumbriae	pre-pilin leader sequence	XAC2668	0	12
T4P and fumbriae	pre-pilin like leader sequence	XAC2669	0	43
T4P and fumbriae	twitching motility protein	XAC2923	7	43
T4P and fumbriae	twitching motility protein	XAC2924	7	43
T4P and fumbriae	PilL protein	XAC3098	0	32
T4P and fumbriae	pilus biogenesis protein	XAC3099	7	43
T4P and fumbriae	pilus biogenesis protein	XAC3100	7	43
T4P and fumbriae	PilH protein	XAC3101	7	43
T4P and fumbriae	pilus protein	XAC3102	7	43
T4P and fumbriae	two-component system sensor protein	XAC3237	7	41
T4P and fumbriae	two-component system regulatory protein	XAC3238	6	41
T4P and fumbriae	pilus biogenesis protein	XAC3239	6	34
T4P and fumbriae	fimbrillin	XAC3240	0	42
T4P and fumbriae	fimbrillin	XAC3241	0	43
T4P and fumbriae	fimbrial assembly protein	XAC3242	7	41
T4P and fumbriae	type IV pre-pilin leader peptidase	XAC3243	7	41
T4P and fumbriae	fimbrial assembly protein	XAC3381	7	43
T4P and fumbriae	fimbrial assembly protein	XAC3382	5	43
T4P and fumbriae	fimbrial assembly membrane protein	XAC3383	7	43
T4P and fumbriae	fimbrial assembly membrane protein	XAC3384	0	43
T4P and fumbriae	fimbrial assembly membrane protein	XAC3385	7	42
T4P and fumbriae	fimbrial protein	XAC3805	0	43
TBDTs	Oar protein	XAC0291	0	38
TBDTs	TonB-dependent receptor	XAC0852	0	32
TBDTs	ferrichrome-iron receptor	XAC2185	0	36
TBDTs	TonB-dependent receptor	XAC2193	0	27
TBDTs	TonB-dependent receptor	XAC3050	0	43
TBDTs	TonB-dependent receptor	XAC3077	6	39
TBDTs	TonB-dependent receptor	XAC3201	6	43
TBDTs	ferric iron uptake outer membrane protein	XAC3498	4	43
TBDTs	TonB-dependent receptor	XAC3613	7	33
TBDTs	outer membrane receptor FepA	XAC3620	6	41
TBDTs	TonB-dependent receptor	XAC4062	0	43
TBDTs	TonB-dependent receptor	XCC0120	0	0
TBDTs	TonB-dependent receptor	XCC0304	0	0
TBDTs	TonB-dependent receptor	XCC0305	0	0
TBDTs	TonB-dependent receptor	XCC0394	0	0
TBDTs	TonB-dependent receptor	XCC0397	0	0
TBDTs	TonB-dependent receptor	XCC1340	0	0
TBDTs	TonB-dependent receptor	XCC1719	7	0
TBDTs	TonB-dependent receptor	XCC2046	0	0
TBDTs	TonB-dependent receptor	XCC2867	0	0
TBDTs	ferripyoverdine receptor	XCC3518	0	0
TBDTs	ferric pseudobactin M114 receptor protein	XCC3595	7	0
TBDTs	hypothetical protein	XCC3635	0	0
TBDTs	TonB-dependent receptor	XCC4052	0	0
TBDTs	ferrichrome-iron receptor 3	XCC4162	6	0
TBDTs	Oar protein	XCC4237	0	0
TBDTs	TonB-dependent outer membrane receptor	XCV3187	0	0
TBDTs	TonB-dependent receptor	XOO2829	0	0
Xanthan gum	GumM protein	XCC2443	7	33
Xanthan gum	GumL protein	XCC2444	7	43
Xanthan gum	gumK protein	XCC2445	7	43
Xanthan gum	GumJ protein	XCC2446	7	43
Xanthan gum	GumI protein	XCC2447	7	43
Xanthan gum	GumH protein	XCC2448	5	41
Xanthan gum	GumG protein	XCC2449	0	0
Xanthan gum	GumF protein	XCC2450	6	43
Xanthan gum	gumE protein	XCC2451	7	43
Xanthan gum	GumD protein	XCC2452	5	43
Xanthan gum	GumC protein	XCC2453	7	43
Xanthan gum	GumB protein	XCC2454	7	43
